# Supplementary material for: Drug-related problems in community-dwelling primary care patients screened positive for dementia
Source: Int Psychogeriatr. 2017 Aug 7;29(11):1857–68. doi: 10.1017/S1041610217001442 (PMC5647675; doi:10.1017/S1041610217001442)
Supplement: Supplementary file 1 [file S1041610217001442sup001.zip]

Archive with 3 entries (3 files):
- S1041610217001442sup001.docx
- S1041610217001442sup002.docx
- S1041610217001442sup003.docx
